# Supplementary material for: Synthesis, Computational Analysis, and Antiproliferative Activity of Novel Benzimidazole Acrylonitriles as Tubulin Polymerization Inhibitors: Part 2
Source: Pharmaceuticals (Basel). 2021 Oct 17;14(10):1052. doi: 10.3390/ph14101052 (PMC8540608; doi:10.3390/ph14101052)
Supplement: Supplementary file 1 [file pharmaceuticals-14-01052-s001.zip]

Archive with 1 entries (1 files):
- pharmaceuticals-1367391-supplementary.pdf
